# Supplementary material for: Expression of PD-1 and CTLA-4 Are Negative Prognostic Markers in Renal Cell Carcinoma
Source: J Clin Med. 2019 May 24;8(5):743. doi: 10.3390/jcm8050743 (PMC6572544; doi:10.3390/jcm8050743)
Supplement: Supplementary file 1 [file jcm-08-00743-s001.zip]

Archive with 2 entries (2 files):
- jcm-502061 supplementary 2-Data.pdf
- jcm-502061 supplementary 2.pdf
